# Supplementary material for: Comparative Analysis of the Immune Response and the Clinical Allergic Reaction to Papain-like Cysteine Proteases from Fig, Kiwifruit, Papaya, Pineapple and Mites in an Italian Population
Source: Foods. 2023 Jul 27;12(15):2852. doi: 10.3390/foods12152852 (PMC10417190; doi:10.3390/foods12152852)
Supplement: Supplementary file 1 [file foods-12-02852-s001.zip]

Archive with 1 entries (1 files):
- foods-2489397-supplementary.pdf
